# Supplementary material for: Phytohormone production by the arbuscular mycorrhizal fungus Rhizophagus irregularis
Source: PLoS One. 2020 Oct 16;15(10):e0240886. doi: 10.1371/journal.pone.0240886 (PMC7567356; doi:10.1371/journal.pone.0240886)
Supplement: S1 Table — The hormone family, molecule name, abbreviation, formula, retention time, preferential detection mode, precursor and product ions for MRM analysis and limit of detection (determined using direct infusion of standards diluted from 0.1 mM to 1 pM in methanol) are indicated. Grey lines correspond to theoretical fragmentation values when standards were not available [71, 93]. (XLSX) [file pone.0240886.s001.xlsx]

## Sheet: Feuil1
S1 Table. List of molecules analyzed by LC-MS in highly sensitive MRM mode
#	Family	Molecule name	Abbreviation	Atomic formula	Retention time (min)	Scan mode (ESI)	MRM precursor ion	MRM product ion 1	MRM product ion 2	Limit of detection (M)
1	Abscisic acids	Abscisic acid	ABA	C15H20O4	5.8	-	263	153	219	7e-10
2		Abscisic acid glucose ester	ABA-GE	C21H30O9	5	-	425	153	263	2.3e-08
3	Auxins	Indole-3-acetic acid	IAA	C10H9NO2	5.3	+	176	130	77	2.9e-09
4		Indole-3-propionic acid	IPA	C11H11NO2	5.8	+	189	130	77	7.03e-10
5		Indole-3-butyric acid	IBA	C12H13NO2	6.1	+	204	186	130	7.03e-10
6		IAA-alanine	IAA-Ala	C13H14N2O3	5.1	+	247	130	77	1e-10
7		IAA-aspartate	IAA-Asp	C14H14N2O5	4.6	+	291	130	77	1e-10
8		Naphtalenic acetic acid	NAA	C12H10O2	6.3	+	187	141	115	100000000
9	Gibberellins	Gibberellin A1	GA1	C19H24O6	5.5	-	347	185	145	4.69e-08
10		Gibberellin A3	GA3	C19H22O6	4.9	-	345	143	239	7.03e-10
11		Gibberellin A4	GA4	C19H24O5	6.5	-	331	213	257	1e-11
12		Gibberellin A7	GA7	C19H22O5	x	-	329	211	223	x
13	Salicylates	Methyl-salicylate	MeSA	C8H8O3	x	+	153	97	107	x
14	Jasmonates	Jasmonic acid	JA	C12H18O3	6.2	-	209	59	165	7.03e-10
15		Methyl-jasmonate	MeJA	C13H20O3	x	+	225	81	91	x
16		JA-isoleucine	JA-Ile	C18H29NO4	x	+	323	209	59	x
17	Cytokinins	Benzyladenine	BAP	C12H11N5	4.6	-	224	133	132	7e-10
18		Benzyladenosine	BAPR	C17H19N5O4	x	+	358	226	91	x
19		Benzyladenine glucoside	BAPG	C18H21N5O5	x	+	388	226	91	x
20		cis-zeatin	cZ	C10H13N5O	2.8	+	220	136	119	1e-09
21		trans-zeatin	tZ	C10H13N5O	2.2	+	220	136	119	1e-09
22		cis-zeatin riboside	cZR	C15H21N5O5	4.2	+	352	220	136	1e-10
23		trans-zeatin riboside	tZR	C15H21N5O5	3.9	+	352	220	136	1e-10
24		Zeatin glucoside	ZG	C16H23N5O6	x	+	382	136	220	x
25		Dihydrozeatin	DHZ	C10H15N5O	2.1	+	222	136	148	7.03e-10
26		Dihydrozeatin riboside	DHZR	C15H23N5O5	x	+	354	222	136	x
27		Dihydrozeatin glucoside	DHZG	C16H25N5O6	x	+	384	222	136	x
28		Isopentenyl adenine	iP	C10H13N5	4.4	+	204	136	119	1e-10
29		Isopentenyl adenosine	iPR	C15H21N5O4	4.9	+	336	204	136	1e-10
30		Isopentenyl adenine-9-glucoside	iP9G	C16H23N5O5	4.4	+	366	136	204	1e-11
31		Kinetin	K	C10H9N5O	3.8	-	214	133	134	6e-09
32		Kinetin riboside	KR	C15H17N5O5	x	+	348	216	81	x
33		Kinetin glucoside	KG	C16H19N5O6	x	+	378	216	81	x
34		meta-Topoline	mT	C12H11N5O	3.9	+	242	107	77	1e-10
35		Topoline riboside	TR	C17H19N5O5	x	+	374	242	107	x
36		Topoline glucoside	TG	C18H21N5O7	x	+	404	242	107	x
37	Strigolactones	Strigol	Strigol	C19H22O6	6.8	+	347	329	97	5.86e-09
38	Brassinosteroids	Brassinolide	BL	C28H48O6	7.1	+	481	81	91	4.69e-08
39	Other	α-keto-γ-methylthio butyric acid	KMBA	C5H7O3S	3.7	-	147	47	99	x
